# Supplementary material for: Genetic Analysis and Fine Mapping of QTL for the Erect Leaf in Mutant mths29 Induced through Fast Neutron in Wheat
Source: Biology (Basel). 2024 Jun 11;13(6):430. doi: 10.3390/biology13060430 (PMC11201221; doi:10.3390/biology13060430)
Supplement: Supplementary file 1 [file biology-13-00430-s001.zip]

Archive with 3 entries (3 files):
- Supplemental Table 1.xlsx
- Supplemental Table 2.xlsx
- Supplementary Figure S1.pdf
