# Supplementary material for: Genetic Analysis and Fine Mapping of QTL for the Erect Leaf in Mutant mths29 Induced through Fast Neutron in Wheat
Source: Biology (Basel). 2024 Jun 11;13(6):430. doi: 10.3390/biology13060430 (PMC11201221; doi:10.3390/biology13060430)
Supplement: Supplementary file 1 [file biology-13-00430-s001.zip › Supplemental Table 1.xlsx]

## Sheet: Table S1
Table S1: The list of primers used in this study
Gene mappping
Chr5A-58	Forward-1	GAAGGTGACCAAGTTCATGCTCCTACACATTGCATTATTCTCTGTC
	Forward-2	GAAGGTGACCAAGTTCATGCTCCTACACATTGCATTATTCTCTGTC
	Reverse	TCCAGGGAGGGCTTTGTAT
Chr5A-71	Forward-1	GAAGGTGACCAAGTTCATGCTGCGGCGACGGAGGTGACC
	Forward-2	GAAGGTCGGAGTCAACGGATTGCGGCGACGGAGGTGACT
	Reverse	CCTGGATTCACTAGCCGATGTGT
Chr5A-74	Forward-1	GAAGGTGACCAAGTTCATGCTGGTTAATTCCTTGGCATGTATGAAG
	Forward-2	GAAGGTCGGAGTCAACGGATTGGTTAATTCCTTGGCATGTATGAAA
	Reverse	GTGGCTTTAAACAGCACATACA
Chr5A-75	Forward-1	GAAGGTGACCAAGTTCATGCTTGCTTCTTCACCATTGGAAGTT
	Forward-2	GAAGGTCGGAGTCAACGGATTTGCTTCTTCACCATTGGAAGTC
	Reverse	GCTCAGAGGCAGGGAAGAAT
Chr5A-78	Forward-1	GAAGGTGACCAAGTTCATGCTCCTGATCATTTTCAGATCTACTGAC
	Forward-2	GAAGGTCGGAGTCAACGGATTCCTGATCATTTTCAGATCTACTGAT
	Reverse	GGTACAACATGCAGCATACAAG
Chr5A-80	Forward-1	GAAGGTGACCAAGTTCATGCTAAGGCGATTTCTCAACAGGAT
Chr5A-80F2	Forward-2	GAAGGTCGGAGTCAACGGATTAAGGCGATTTCTCAACAGGAC
Chr5A-80R	Reverse	ATGCCTTCCTACTTCCCTGG
Chr5A-94	Forward-1	GAAGGTGACCAAGTTCATGCTGCTGAGAAATACCATATGCAGTGA
Chr5A-94F2	Forward-2	GAAGGTCGGAGTCAACGGATTGCTGAGAAATACCATATGCAGTGC
Chr5A-94R	Reverse	TTCATCCTTCTCCTCAAAAACTGG
Chr5A-105	Forward-1	GAAGGTGACCAAGTTCATGCTCCACTTAAAGAGTAATGGTCCCAG
Chr5A-105F2	Forward-2	GAAGGTCGGAGTCAACGGATTCCACTTAAAGAGTAATGGTCCCAA
Chr5A-105R	Reverse	CCAAAGCTGCAAAGATGGCTA
Chr5A-120	Forward-1	GAAGGTGACCAAGTTCATGCTGTGCCTTTATAATCGACCAATATGT
Chr5A-120F2	Forward-2	GAAGGTCGGAGTCAACGGATTGTGCCTTTATAATCGACCAATATGC
Chr5A-120R	Reverse	AGGAAGACCGCAAATAGGGC
CT70	Forward-1	GAAGGTGACCAAGTTCATGCTCCAGTGAAGACTACCTACACC
CT70F2	Forward-2	GAAGGTCGGAGTCAACGGATTCCAGTGAAGACTACCTACACT
CT70R	Reverse	CACACGATCCTGGTCACGTA
CT80	Forward-1	GAAGGTGACCAAGTTCATGCTGCAACCCGATACAGGACCG
CT80F2	Forward-2	GAAGGTCGGAGTCAACGGATTGCAACCCGATACAGGACCA
CT80	Reverse	CGCAACTGTTTGGACCATGG
CT111	Forward-1	GAAGGTGACCAAGTTCATGCTATGGCTGGAGGTGTGAGC
CT111F2	Forward-2	GAAGGTCGGAGTCAACGGATTATGGCTGGAGGTGTGAGT
CT111	Reverse	CTCGTCGGACCGGCCTTG
CT138	Forward-1	GAAGGTGACCAAGTTCATGCTCACACAAAAGCAAACAAAGTTCG
CT138F2	Forward-2	GAAGGTCGGAGTCAACGGATTCACACAAAAGCAAACAAAGTTCA
CT138	Reverse	GCTTCGAGAGAGAGTGCTTT
CT149	Forward-1	GAAGGTGACCAAGTTCATGCTGGCCTGAACAGAACCAAAGTC
CT149F2	Forward-2	GAAGGTCGGAGTCAACGGATTGGCCTGAACAGAACCAAAGTT
CT149	Reverse	CAGGGAAGACAATGCGAGGT
CT164	Forward-1	GAAGGTGACCAAGTTCATGCTCATCGGTAATAAGGTGCTCTCC
CT164F2	Forward-2	GAAGGTCGGAGTCAACGGATTCATCGGTAATAAGGTGCTCTCT
CT164	Reverse	TGCTAACTCTAACTCTTGGTTCTCA
CT167	Forward-1	GAAGGTGACCAAGTTCATGCTCCATGCTAGCCCTTGGGTC
CT167F2	Forward-2	GAAGGTCGGAGTCAACGGATTCCATGCTAGCCCTTGGGTT
CT167R	Reverse	TGGTCCAGAAGTCCCCAAGT
CT181	Forward-1	GAAGGTGACCAAGTTCATGCTGTCGGTAGACGGGATGCG
CT181F2	Forward-2	GAAGGTCGGAGTCAACGGATTGTCGGTAGACGGGATGCA
CT181R	Reverse	TCTCTCTCTCCCACTGTTGGT
X82	Forward	CCCCCTAAGAAAAGATAGC
	Reverse	TATTACTTCTTCGAGCGG
X94	Forward	CATGTCTGTGTGCAATGG
	Reverse	CCGTGTCCTATGCTATTC
X104	Forward	ATCATGGGCTACTCGTTC
	Reverse	ACCGATATCAACTTCGAG
qPCR
TraesCS7D03G0724500	Forward	CCATCTGATGAAGCCTGC
	Reverse	CGATGTAGGCGTTGATGA
TraesCS5A03G0702400	Forward	AAGGCCGGAGTCAAGCTG
	Reverse	TCGGAGTCGAGCATGTGCG
TraesCS4A03G0496300	Forward	CATTGGAGCTTCAAGCTGGG
	Reverse	GGGTTTCATGTTGGGACTGC
TraesCS6A03G0659700	Forward	CGCCTACTTTGCCAAGGT
	Reverse	GAACAGGAAGTCGACCTCC
TraesCS3A03G0309300	Forward	GCCCATGTTCCTCATATC
	Reverse	GCATCAACGCCATTAACC
TraesCS4B03G0330500	Forward	GGTCGAACGAGCTACTCA
	Reverse	CCACGAGCGACTGATACA
TraesCS2B03G1444700	Forward	GAGCTTTTAGGCAGTGGCG
	Reverse	GCCCACCATAATCCGAAG
TraesCS3803G1371800	Forward	TCGTTCGTACCGTGGTACC
	Reverse	CTGCCGTTGATGACGAGGA
