# Supplementary material for: Genetic Analysis and Fine Mapping of QTL for the Erect Leaf in Mutant mths29 Induced through Fast Neutron in Wheat
Source: Biology (Basel). 2024 Jun 11;13(6):430. doi: 10.3390/biology13060430 (PMC11201221; doi:10.3390/biology13060430)
Supplement: Supplementary file 1 [file biology-13-00430-s001.zip › Supplemental Table 2.xlsx]

## Sheet: Sheet3
Table S2: Transcription factors or kinase information contained in various biological functions
Functions	Families( transcription factors or kinase)	Number of families
Binding	HMG	4
	bHLH	74
	B3-ARF	23
	DBP	5
	RLK-Pelle_RLCK	92
Cell differentiation	AGC_NDR	1
	CK1_CK1	3
	CMGC_CDK-CRK7-CDK9	4
	CMGC_CDKL-Os	5
	CSD	4
	E2F-DP	1
	GARP-ARR-B	4
	Coactivator p15	1
	GeBP	2
	GRF	5
	HB-HD-ZIP	29
	HB-KNOX	3
	HB-WOX	2
	SNF2	1
	MYB	57
	MYB-related	27
	NAC	62
	NEK	6
	RLK-Pelle_Extensin	3
	RLK-Pelle_WAK	89
	CMGC_GSK	1
	SET	54
	SWI/SNF-BAF60b	6
	TAZ	10
	TCP	8
	Tify	40
	AGC_RSK	8
Cell homeostasis	CMGC_DYRK-PRP4	1
	CAMK_CAMKL-CHK1	40
	CAMK_OST1L	14
	WNK_NRBP	6
Defense response	GRAS	30
	AP2/ERF-ERF	96
	NF-YB	4
	WRKY	70
	HSF	16
	AP2/ERF-RAV	11
	C3H	15
	TUB	6
	BES1	4
	TRAF	15
	PHD	15
	EIL	7
	NF-X1	2
	NF-YA	3
	NF-YC	3
	RLK-Pelle_LRR	214
	RLK-Pelle_DLSV	173
	CAMK_CDPK	27
	RLK-Pelle_LRK10L	66
	AGC_RSK	8
	RLK-Pelle_CR4L	15
	RLK-Pelle_PERK	9
	AGC_PDK1	1
	B3	12
	bZIP	43
	C2C2-GATA	9
	C2C2-YABBY	6
	CSD	4
	RLK-Pelle_RLCK	92
Leaf development	ARID	3
	FAR1	45
	PHD	6
	SNF2	13
	HB-BELL	9
	C2C2-GATA	9
	C2C2-YABBY	3
	DBB	4
	C2H2	32
	CMGC_MAPK	14
	CMGC_SRPK	1
	LOB	5
	GARP-G2-like	17
	mTERF	15
	MADS-MIKC	1
	RLK-Pelle_CrRLK1L	22
	RLK-Pelle_CrRLK1	2
	SBP	9
	Whirly	1
	AP2/ERF-AP2	6
	C3H	15
Response to hormone	Pseudo ARR-B	1
	B3	12
	AUX/IAA	35
	AP2/ERF-AP2	6
	bZIP	43
	C2C2-Dof	25
	OFP	3
	CMGC_CK2	2
	AGC_PDK1	1
	RLK-Pelle_PERK	9
Others	Jumonji	8
	Trihelix	6
	SOH1	3
	Others	27
	MADS-MIKC	7
	GNAT	14
	STAT	1
	PLATZ	6
	Pseudo ARR-B	4
	HB-other	5
	zf-HD	6
	C2C2-CO-like	12
	S1Fa-like	1
	DDT	2
	RWP-RK	5
	VOZ	2
	C2C2-LSD	1
	MADS-M-type	3
	LIM	1
	Rcd1-like	2
	PHD	1
	RLK-Pelle_L-LEC	81
	RLK-Pelle_SD	44
	TKL_CTR1-DRK	1
	RLK-Pelle_RKF3	2
	Group-Pl	4
	RLK-Pelle_URK	1
	RLK-Pelle_LysM	2
	RLK-Pelle_URK-3	1
	ULK_Fused	1
	RLK-Pelle_URK-1	1
	TKL-Pl-4	2
	TKL-Pl	13
	CAMK_AMPK	1
	NAK	1
	PEK_PEK	2
	CMGC_RCK	1
